# Supplementary material for: Loss of RND3/RHOE controls entosis through LAMP1 expression in hepatocellular carcinoma
Source: Cell Death Dis. 2024 Jan 13;15(1):46. doi: 10.1038/s41419-024-06420-3 (PMC10787830; doi:10.1038/s41419-024-06420-3)
Supplement: Supplementary file 2 — Supplemental Table 1 [file 41419_2024_6420_MOESM2_ESM.xlsx]

## Sheet: Table S1
Table S1: List of proteins underrepresented in the entotic fraction
GN	accession	description	Ratio n1	Ratio n2	Ratio n3	Moy	t test
RPN2	P04844	Dolichyl-diphosphooligosaccharide--protein glycosyltransferase subunit 2 OS=Homo sapiens OX=9606 GN=RPN2 PE=1 SV=3	0.111519	0.0294669	0.148587	0.0965243	0.00151404
HSD17B11	D6RCD0	Estradiol 17-beta-dehydrogenase 11 OS=Homo sapiens OX=9606 GN=HSD17B11 PE=1 SV=2	0.0946916	0.0690565	0.197898	0.120549	0.00199869
ATP2A2	P16615	Sarcoplasmic/endoplasmic reticulum calcium ATPase 2 OS=Homo sapiens OX=9606 GN=ATP2A2 PE=1 SV=1	0.227616	0.121059	0.0610702	0.136581	0.00316627
HSD17B4	A0A2R8YD50	Peroxisomal multifunctional enzyme type 2 OS=Homo sapiens OX=9606 GN=HSD17B4 PE=1 SV=1	0.164198	0.159478	0.111696	0.145124	0.000384567
RPS6	P62753	40S ribosomal protein S6 OS=Homo sapiens OX=9606 GN=RPS6 PE=1 SV=1	0.0892014	0.0393591	0.3223	0.150287	0.0103684
SRP68	Q9UHB9	Signal recognition particle subunit SRP68 OS=Homo sapiens OX=9606 GN=SRP68 PE=1 SV=2	0.179556	0.0893016	0.188227	0.152362	0.00138947
PROM1	O43490	Prominin-1 OS=Homo sapiens OX=9606 GN=PROM1 PE=1 SV=1	0.163538	0.101982	0.192704	0.152741	0.00099456
SLC7A5	Q01650	Large neutral amino acids transporter small subunit 1 OS=Homo sapiens OX=9606 GN=SLC7A5 PE=1 SV=2	0.155007	0.0473068	0.306105	0.169473	0.00806869
PRMT1	E9PKG1	Protein arginine N-methyltransferase 1 OS=Homo sapiens OX=9606 GN=PRMT1 PE=1 SV=1	0.158984	0.127352	0.223665	0.17	0.00116409
SUCLG1	P53597	Succinate--CoA ligase [ADP/GDP-forming] subunit alpha, mitochondrial OS=Homo sapiens OX=9606 GN=SUCLG1 PE=1 SV=4	0.19675	0.098325	0.219566	0.171547	0.00201007
RBM39	Q14498	RNA-binding protein 39 OS=Homo sapiens OX=9606 GN=RBM39 PE=1 SV=2	0.216703	0.0602524	0.253263	0.176739	0.0051298
RPN1	P04843	Dolichyl-diphosphooligosaccharide--protein glycosyltransferase subunit 1 OS=Homo sapiens OX=9606 GN=RPN1 PE=1 SV=1	0.146517	0.158148	0.236138	0.180268	0.00117605
PDHB	P11177	Pyruvate dehydrogenase E1 component subunit beta, mitochondrial OS=Homo sapiens OX=9606 GN=PDHB PE=1 SV=3	0.212654	0.198131	0.13773	0.182838	0.000787179
EPS8L2	A0A3B3ISQ4	Epidermal growth factor receptor kinase substrate 8-like protein 2 OS=Homo sapiens OX=9606 GN=EPS8L2 PE=1 SV=1	0.231396	0.175935	0.155383	0.187571	0.00077988
EIF4E	P06730	Eukaryotic translation initiation factor 4E OS=Homo sapiens OX=9606 GN=EIF4E PE=1 SV=2	0.248225	0.0703189	0.281122	0.199889	0.00663045
DKC1	O60832	H/ACA ribonucleoprotein complex subunit DKC1 OS=Homo sapiens OX=9606 GN=DKC1 PE=1 SV=3	0.132728	0.104527	0.364995	0.20075	0.0104936
NCEH1	A0A0A0MTJ9	Neutral cholesterol ester hydrolase 1 OS=Homo sapiens OX=9606 GN=NCEH1 PE=1 SV=1	0.285152	0.0791303	0.23923	0.201171	0.00605493
RPL4	P36578	60S ribosomal protein L4 OS=Homo sapiens OX=9606 GN=RPL4 PE=1 SV=5	0.217211	0.198668	0.193546	0.203142	8.13642e-05
RBBP4	Q09028	Histone-binding protein RBBP4 OS=Homo sapiens OX=9606 GN=RBBP4 PE=1 SV=3	0.3112	0.0780438	0.22963	0.206291	0.00732591
NNT	Q13423	NAD(P) transhydrogenase, mitochondrial OS=Homo sapiens OX=9606 GN=NNT PE=1 SV=3	0.220184	0.217586	0.199648	0.212473	6.71964e-05
PGRMC2	O15173	Membrane-associated progesterone receptor component 2 OS=Homo sapiens OX=9606 GN=PGRMC2 PE=1 SV=1	0.165322	0.0657116	0.408092	0.213042	0.0162862
GORASP2	Q9H8Y8	Golgi reassembly-stacking protein 2 OS=Homo sapiens OX=9606 GN=GORASP2 PE=1 SV=3	0.262115	0.0865345	0.293748	0.214132	0.00665856
TOR1AIP1	J3KN66	Torsin-1A-interacting protein 1 OS=Homo sapiens OX=9606 GN=TOR1AIP1 PE=1 SV=1	0.278301	0.21091	0.178009	0.222407	0.00143781
EIF5B	A0A087WUT6	Eukaryotic translation initiation factor 5B OS=Homo sapiens OX=9606 GN=EIF5B PE=1 SV=1	0.287068	0.144279	0.248297	0.226548	0.00302407
ATAD3A	Q9NVI7	ATPase family AAA domain-containing protein 3A OS=Homo sapiens OX=9606 GN=ATAD3A PE=1 SV=2	0.318866	0.0913185	0.278376	0.22952	0.00817233
RBM14	Q96PK6	RNA-binding protein 14 OS=Homo sapiens OX=9606 GN=RBM14 PE=1 SV=2	0.154185	0.279626	0.266246	0.233352	0.00268043
ACOX1	Q15067	Peroxisomal acyl-coenzyme A oxidase 1 OS=Homo sapiens OX=9606 GN=ACOX1 PE=1 SV=3	0.187767	0.115977	0.399458	0.234401	0.0121285
SARS2	M0QWZ7	Seryl-tRNA synthetase OS=Homo sapiens OX=9606 GN=SARS2 PE=1 SV=1	0.236475	0.149956	0.317702	0.234711	0.00398121
BZW2	E7ETZ4	Basic leucine zipper and W2 domain-containing protein 2 (Fragment) OS=Homo sapiens OX=9606 GN=BZW2 PE=1 SV=1	0.491922	0.0646744	0.148449	0.235015	0.0279759
PAFAH1B1	A0A6Q8PFU3	Platelet-activating factor acetylhydrolase IB subunit alpha OS=Homo sapiens OX=9606 GN=PAFAH1B1 PE=4 SV=1	0.257806	0.257154	0.195212	0.236724	0.000738707
HAT1	O14929	Histone acetyltransferase type B catalytic subunit OS=Homo sapiens OX=9606 GN=HAT1 PE=1 SV=1	0.186676	0.158728	0.366034	0.237146	0.00717048
DDX39B	Q13838	Spliceosome RNA helicase DDX39B OS=Homo sapiens OX=9606 GN=DDX39B PE=1 SV=1	0.454807	0.062233	0.195829	0.237623	0.0220934
RAB14	P61106	Ras-related protein Rab-14 OS=Homo sapiens OX=9606 GN=RAB14 PE=1 SV=4	0.358029	0.103966	0.254778	0.238924	0.00926451
VAPB	O95292	Vesicle-associated membrane protein-associated protein B/C OS=Homo sapiens OX=9606 GN=VAPB PE=1 SV=3	0.297114	0.121842	0.300386	0.239781	0.00596468
SNRNP70	P08621	U1 small nuclear ribonucleoprotein 70 kDa OS=Homo sapiens OX=9606 GN=SNRNP70 PE=1 SV=2	0.286834	0.141468	0.291802	0.240035	0.00418265
LMNB1	P20700	Lamin-B1 OS=Homo sapiens OX=9606 GN=LMNB1 PE=1 SV=2	0.306251	0.291426	0.12856	0.242079	0.00559291
DHX30	H7BXY3	RNA helicase OS=Homo sapiens OX=9606 GN=DHX30 PE=1 SV=1	0.38023	0.266178	0.0799258	0.242111	0.0130749
LONP1	K7EKE6	Lon protease homolog, mitochondrial OS=Homo sapiens OX=9606 GN=LONP1 PE=1 SV=1	0.212958	0.190202	0.325245	0.242802	0.00302516
CEMIP2	Q9UHN6	Cell surface hyaluronidase OS=Homo sapiens OX=9606 GN=CEMIP2 PE=1 SV=1	0.282424	0.133759	0.314466	0.24355	0.00537223
RPS2	P15880	40S ribosomal protein S2 OS=Homo sapiens OX=9606 GN=RPS2 PE=1 SV=2	0.221439	0.0652683	0.444896	0.243868	0.020573
NUP93	H3BVG0	Nuclear pore complex protein Nup93 OS=Homo sapiens OX=9606 GN=NUP93 PE=1 SV=1	0.343401	0.15508	0.233464	0.243982	0.00517862
CPSF6	F8WJN3	Cleavage and polyadenylation specificity factor subunit 6 OS=Homo sapiens OX=9606 GN=CPSF6 PE=1 SV=1	0.421695	0.0622872	0.252752	0.245578	0.0184144
SF3B3	Q15393	Splicing factor 3B subunit 3 OS=Homo sapiens OX=9606 GN=SF3B3 PE=1 SV=4	0.269912	0.331638	0.138743	0.246765	0.0056529
AGPS	O00116	Alkyldihydroxyacetonephosphate synthase, peroxisomal OS=Homo sapiens OX=9606 GN=AGPS PE=1 SV=1	0.263311	0.184601	0.296715	0.248209	0.00194847
DNAJB11	Q9UBS4	DnaJ homolog subfamily B member 11 OS=Homo sapiens OX=9606 GN=DNAJB11 PE=1 SV=1	0.294833	0.1038	0.351442	0.250025	0.00983147
ABCD3	A0A3B3ITW3	ATP-binding cassette sub-family D member 3 OS=Homo sapiens OX=9606 GN=ABCD3 PE=1 SV=2	0.469712	0.0538698	0.227579	0.250387	0.0249134
FLII	Q13045	Protein flightless-1 homolog OS=Homo sapiens OX=9606 GN=FLII PE=1 SV=2	0.164583	0.100753	0.49644	0.253926	0.0259766
RFC1	P35251	Replication factor C subunit 1 OS=Homo sapiens OX=9606 GN=RFC1 PE=1 SV=4	0.268241	0.17162	0.325642	0.255168	0.00362068
ACO2	A2A274	Aconitate hydratase, mitochondrial OS=Homo sapiens OX=9606 GN=ACO2 PE=1 SV=1	0.292351	0.117609	0.356041	0.255333	0.009037
NSUN2	Q08J23	RNA cytosine C(5)-methyltransferase NSUN2 OS=Homo sapiens OX=9606 GN=NSUN2 PE=1 SV=2	0.300555	0.100749	0.365659	0.255655	0.0112714
CLTC	A0A087WVQ6	Clathrin heavy chain OS=Homo sapiens OX=9606 GN=CLTC PE=1 SV=1	0.248758	0.366837	0.153806	0.256467	0.00679773
PYCR2	A0A087WTV6	Pyrroline-5-carboxylate reductase OS=Homo sapiens OX=9606 GN=PYCR2 PE=1 SV=1	0.262593	0.152154	0.356639	0.257129	0.00626826
RANBP3	B7Z7F3	Ran-binding protein 3 OS=Homo sapiens OX=9606 GN=RANBP3 PE=1 SV=1	0.166594	0.199063	0.411345	0.259	0.0105576
MMUT	P22033	Methylmalonyl-CoA mutase, mitochondrial OS=Homo sapiens OX=9606 GN=MMUT PE=1 SV=4	0.319379	0.132355	0.328347	0.260027	0.00737209
ALDH18A1	P54886	Delta-1-pyrroline-5-carboxylate synthase OS=Homo sapiens OX=9606 GN=ALDH18A1 PE=1 SV=2	0.444222	0.124241	0.222803	0.263755	0.016116
NUP210	Q8TEM1	Nuclear pore membrane glycoprotein 210 OS=Homo sapiens OX=9606 GN=NUP210 PE=1 SV=3	0.494415	0.142384	0.15725	0.264683	0.0235758
ANLN	Q9NQW6	Anillin OS=Homo sapiens OX=9606 GN=ANLN PE=1 SV=2	0.36091	0.0833223	0.350803	0.265012	0.0149507
LMNB2	Q03252	Lamin-B2 OS=Homo sapiens OX=9606 GN=LMNB2 PE=1 SV=4	0.498351	0.19775	0.104964	0.267022	0.0252472
FXR1	P51114	Fragile X mental retardation syndrome-related protein 1 OS=Homo sapiens OX=9606 GN=FXR1 PE=1 SV=3	0.424232	0.170644	0.207153	0.267343	0.0114701
SCAMP3	O14828	Secretory carrier-associated membrane protein 3 OS=Homo sapiens OX=9606 GN=SCAMP3 PE=1 SV=3	0.280107	0.116062	0.406138	0.267435	0.0128876
SPATS2L	Q9NUQ6	SPATS2-like protein OS=Homo sapiens OX=9606 GN=SPATS2L PE=1 SV=2	0.391006	0.153537	0.259575	0.268039	0.00869003
SNRNP200	O75643	U5 small nuclear ribonucleoprotein 200 kDa helicase OS=Homo sapiens OX=9606 GN=SNRNP200 PE=1 SV=2	0.309173	0.119005	0.378638	0.268939	0.011081
CD63	F8VNT9	CD63 antigen (Fragment) OS=Homo sapiens OX=9606 GN=CD63 PE=1 SV=1	0.164236	0.171432	0.474533	0.270067	0.0190649
EIF4A3	I3L3H2	RNA helicase OS=Homo sapiens OX=9606 GN=EIF4A3 PE=1 SV=2	0.224271	0.130944	0.455333	0.270182	0.0170089
AP2M1	A0A087WY71	AP-2 complex subunit mu OS=Homo sapiens OX=9606 GN=AP2M1 PE=1 SV=1	0.378066	0.0811774	0.352318	0.27052	0.0165276
TPT1	A0A0B4J2C3	Translationally-controlled tumor protein OS=Homo sapiens OX=9606 GN=TPT1 PE=1 SV=1	0.401418	0.0883041	0.324024	0.271249	0.0162882
SERPINA1	P01009	Alpha-1-antitrypsin OS=Homo sapiens OX=9606 GN=SERPINA1 PE=1 SV=3	0.287152	0.173468	0.353456	0.271359	0.00516208
SUPT16H	Q9Y5B9	FACT complex subunit SPT16 OS=Homo sapiens OX=9606 GN=SUPT16H PE=1 SV=1	0.308307	0.144434	0.362608	0.271783	0.00801159
ARFGAP2	A0A0D9SF70	ADP-ribosylation factor GTPase-activating protein 2 OS=Homo sapiens OX=9606 GN=ARFGAP2 PE=1 SV=1	0.230799	0.184089	0.403569	0.272819	0.00832118
ATP6V1B2	P21281	V-type proton ATPase subunit B, brain isoform OS=Homo sapiens OX=9606 GN=ATP6V1B2 PE=1 SV=3	0.239659	0.293351	0.289766	0.274259	0.000569786
SEPTIN11	D6RER5	Septin-11 OS=Homo sapiens OX=9606 GN=SEPTIN11 PE=1 SV=1	0.160157	0.187064	0.475892	0.274371	0.0188499
FLNC	Q14315	Filamin-C OS=Homo sapiens OX=9606 GN=FLNC PE=1 SV=3	0.339218	0.115757	0.369138	0.274704	0.0119314
STAU1	O95793	Double-stranded RNA-binding protein Staufen homolog 1 OS=Homo sapiens OX=9606 GN=STAU1 PE=1 SV=2	0.25104	0.24754	0.328446	0.275675	0.00132626
DDX39A	O00148	ATP-dependent RNA helicase DDX39A OS=Homo sapiens OX=9606 GN=DDX39A PE=1 SV=2	0.32	0.170218	0.338329	0.276182	0.00536789
MOGS	Q13724	Mannosyl-oligosaccharide glucosidase OS=Homo sapiens OX=9606 GN=MOGS PE=1 SV=5	0.458944	0.168202	0.205403	0.277517	0.0156125
TAGLN	Q01995	Transgelin OS=Homo sapiens OX=9606 GN=TAGLN PE=1 SV=4	0.473642	0.112507	0.246473	0.277541	0.0206285
FKBP4	Q02790	Peptidyl-prolyl cis-trans isomerase FKBP4 OS=Homo sapiens OX=9606 GN=FKBP4 PE=1 SV=3	0.48152	0.12976	0.221617	0.277633	0.0206086
ADD1	E7ENY0	Alpha-adducin OS=Homo sapiens OX=9606 GN=ADD1 PE=1 SV=1	0.300212	0.0746336	0.461202	0.278682	0.0233153
NUP155	O75694	Nuclear pore complex protein Nup155 OS=Homo sapiens OX=9606 GN=NUP155 PE=1 SV=1	0.322398	0.228196	0.286258	0.278951	0.00144492
CTNNA1	P35221	Catenin alpha-1 OS=Homo sapiens OX=9606 GN=CTNNA1 PE=1 SV=1	0.294067	0.234101	0.323547	0.283905	0.00134778
CHMP4B	Q9H444	Charged multivesicular body protein 4b OS=Homo sapiens OX=9606 GN=CHMP4B PE=1 SV=1	0.322789	0.0864548	0.442883	0.284042	0.020723
OGDH	E9PCR7	2-oxoglutarate dehydrogenase, mitochondrial OS=Homo sapiens OX=9606 GN=OGDH PE=1 SV=1	0.274724	0.214518	0.369174	0.286139	0.00395173
PPAT	Q06203	Amidophosphoribosyltransferase OS=Homo sapiens OX=9606 GN=PPAT PE=1 SV=1	0.46491	0.0946257	0.300918	0.286818	0.0218258
DDOST	A0A0C4DGS1	Dolichyl-diphosphooligosaccharide--protein glycosyltransferase 48 kDa subunit OS=Homo sapiens OX=9606 GN=DDOST PE=1 SV=1	0.19823	0.228208	0.434201	0.28688	0.0106444
EIF3I	Q13347	Eukaryotic translation initiation factor 3 subunit I OS=Homo sapiens OX=9606 GN=EIF3I PE=1 SV=1	0.276867	0.383193	0.206385	0.288815	0.00518065
PAK2	Q13177	Serine/threonine-protein kinase PAK 2 OS=Homo sapiens OX=9606 GN=PAK2 PE=1 SV=3	0.339642	0.253375	0.274369	0.289129	0.00133235
ATP2B1	P20020	Plasma membrane calcium-transporting ATPase 1 OS=Homo sapiens OX=9606 GN=ATP2B1 PE=1 SV=4	0.423061	0.151471	0.296952	0.290495	0.0120113
LAMC1	P11047	Laminin subunit gamma-1 OS=Homo sapiens OX=9606 GN=LAMC1 PE=1 SV=3	0.347287	0.0805554	0.44546	0.291101	0.0228437
SRRM2	Q9UQ35	Serine/arginine repetitive matrix protein 2 OS=Homo sapiens OX=9606 GN=SRRM2 PE=1 SV=2	0.381615	0.242861	0.261471	0.295315	0.00378595
DDX21	Q9NR30	Nucleolar RNA helicase 2 OS=Homo sapiens OX=9606 GN=DDX21 PE=1 SV=5	0.309514	0.0893308	0.488418	0.295754	0.025821
DSP	P15924	Desmoplakin OS=Homo sapiens OX=9606 GN=DSP PE=1 SV=3	0.349614	0.208437	0.336581	0.298211	0.00409443
UTRN	P46939	Utrophin OS=Homo sapiens OX=9606 GN=UTRN PE=1 SV=2	0.335589	0.224249	0.341559	0.300466	0.00296056
DHX15	O43143	Pre-mRNA-splicing factor ATP-dependent RNA helicase DHX15 OS=Homo sapiens OX=9606 GN=DHX15 PE=1 SV=2	0.449977	0.181679	0.27023	0.300628	0.0124982
PDS5A	Q29RF7	Sister chromatid cohesion protein PDS5 homolog A OS=Homo sapiens OX=9606 GN=PDS5A PE=1 SV=1	0.493636	0.169574	0.268939	0.310716	0.0187945
PRPF8	Q6P2Q9	Pre-mRNA-processing-splicing factor 8 OS=Homo sapiens OX=9606 GN=PRPF8 PE=1 SV=2	0.385754	0.162775	0.38364	0.310723	0.0113233
HADHA	H0YFD6	Enoyl-CoA hydratase OS=Homo sapiens OX=9606 GN=HADHA PE=1 SV=2	0.259975	0.442546	0.233474	0.311999	0.00900179
TM9SF2	Q99805	Transmembrane 9 superfamily member 2 OS=Homo sapiens OX=9606 GN=TM9SF2 PE=1 SV=1	0.36261	0.182129	0.39449	0.313076	0.00913755
TIMM44	O43615	Mitochondrial import inner membrane translocase subunit TIM44 OS=Homo sapiens OX=9606 GN=TIMM44 PE=1 SV=2	0.198053	0.314202	0.43393	0.315395	0.00974894
CTPS1	A0A3B3IRI2	CTP synthase OS=Homo sapiens OX=9606 GN=CTPS1 PE=1 SV=1	0.372159	0.149199	0.426571	0.315976	0.0150427
ACSL3	O95573	Long-chain-fatty-acid--CoA ligase 3 OS=Homo sapiens OX=9606 GN=ACSL3 PE=1 SV=3	0.301716	0.219855	0.43037	0.317314	0.00795846
GNAI3	P08754	Guanine nucleotide-binding protein G(i) subunit alpha OS=Homo sapiens OX=9606 GN=GNAI3 PE=1 SV=3	0.238492	0.267578	0.447043	0.317704	0.00901173
CSRP1	E9PP21	Cysteine and glycine-rich protein 1 OS=Homo sapiens OX=9606 GN=CSRP1 PE=1 SV=1	0.29329	0.178438	0.481524	0.317751	0.0163573
CTNNB1	A0A2R8Y543	Catenin beta-1 OS=Homo sapiens OX=9606 GN=CTNNB1 PE=1 SV=1	0.428993	0.238744	0.290435	0.319391	0.00689184
KARS1	Q15046	Lysine--tRNA ligase OS=Homo sapiens OX=9606 GN=KARS1 PE=1 SV=3	0.393449	0.141813	0.426447	0.32057	0.0170551
PABPN1	Q86U42	Polyadenylate-binding protein 2 OS=Homo sapiens OX=9606 GN=PABPN1 PE=1 SV=3	0.408366	0.110902	0.446699	0.321989	0.0236334
ACBD3	Q9H3P7	Golgi resident protein GCP60 OS=Homo sapiens OX=9606 GN=ACBD3 PE=1 SV=4	0.449035	0.142513	0.374994	0.32218	0.0180583
PACSIN3	Q9UKS6	Protein kinase C and casein kinase substrate in neurons protein 3 OS=Homo sapiens OX=9606 GN=PACSIN3 PE=1 SV=2	0.452324	0.205522	0.311261	0.323036	0.0109686
PRKDC	P78527	DNA-dependent protein kinase catalytic subunit OS=Homo sapiens OX=9606 GN=PRKDC PE=1 SV=3	0.343117	0.374638	0.263862	0.327206	0.00239037
NUP153	P49790	Nuclear pore complex protein Nup153 OS=Homo sapiens OX=9606 GN=NUP153 PE=1 SV=2	0.441136	0.186377	0.357908	0.328474	0.0122453
MTA2	O94776	Metastasis-associated protein MTA2 OS=Homo sapiens OX=9606 GN=MTA2 PE=1 SV=1	0.336267	0.237361	0.414176	0.329268	0.00576799
NUP205	Q92621	Nuclear pore complex protein Nup205 OS=Homo sapiens OX=9606 GN=NUP205 PE=1 SV=3	0.4052	0.167379	0.418407	0.330329	0.0145124
MYBBP1A	Q9BQG0	Myb-binding protein 1A OS=Homo sapiens OX=9606 GN=MYBBP1A PE=1 SV=2	0.45776	0.144997	0.390522	0.331093	0.0196004
MAP4K4	E7EN19	Mitogen-activated protein kinase kinase kinase kinase 4 OS=Homo sapiens OX=9606 GN=MAP4K4 PE=1 SV=1	0.458987	0.229057	0.306268	0.331437	0.0100571
DYNC1H1	Q14204	Cytoplasmic dynein 1 heavy chain 1 OS=Homo sapiens OX=9606 GN=DYNC1H1 PE=1 SV=5	0.322991	0.48608	0.191428	0.3335	0.0159587
FBL	P22087	rRNA 2'-O-methyltransferase fibrillarin OS=Homo sapiens OX=9606 GN=FBL PE=1 SV=2	0.458003	0.146461	0.407038	0.337167	0.020537
CPD	O75976	Carboxypeptidase D OS=Homo sapiens OX=9606 GN=CPD PE=1 SV=2	0.422614	0.0974042	0.495093	0.33837	0.0325042
PUF60	Q9UHX1	Poly(U)-binding-splicing factor PUF60 OS=Homo sapiens OX=9606 GN=PUF60 PE=1 SV=1	0.248058	0.4827	0.288778	0.339845	0.0118112
PCYT2	Q99447	Ethanolamine-phosphate cytidylyltransferase OS=Homo sapiens OX=9606 GN=PCYT2 PE=1 SV=1	0.461095	0.125229	0.436777	0.341034	0.0258849
DLAT	H0YDD4	Acetyltransferase component of pyruvate dehydrogenase complex (Fragment) OS=Homo sapiens OX=9606 GN=DLAT PE=1 SV=1	0.331627	0.286036	0.409112	0.342258	0.00296982
DDX46	Q7L014	Probable ATP-dependent RNA helicase DDX46 OS=Homo sapiens OX=9606 GN=DDX46 PE=1 SV=2	0.39795	0.214827	0.414376	0.342385	0.00932593
CKB	P12277	Creatine kinase B-type OS=Homo sapiens OX=9606 GN=CKB PE=1 SV=1	0.479492	0.103297	0.452643	0.345144	0.0325745
AP1G1	O43747	AP-1 complex subunit gamma-1 OS=Homo sapiens OX=9606 GN=AP1G1 PE=1 SV=5	0.292696	0.328098	0.427146	0.349313	0.00380194
SMTN	A0A087WVP4	Smoothelin OS=Homo sapiens OX=9606 GN=SMTN PE=1 SV=1	0.390175	0.302961	0.365185	0.352774	0.00160123
ALDH1B1	P30837	Aldehyde dehydrogenase X, mitochondrial OS=Homo sapiens OX=9606 GN=ALDH1B1 PE=1 SV=3	0.440767	0.141833	0.4964	0.359667	0.0283116
PRPF19	Q9UMS4	Pre-mRNA-processing factor 19 OS=Homo sapiens OX=9606 GN=PRPF19 PE=1 SV=1	0.459261	0.193379	0.435365	0.362669	0.0172965
EIF4G1	E7EUU4	Eukaryotic translation initiation factor 4 gamma 1 OS=Homo sapiens OX=9606 GN=EIF4G1 PE=1 SV=1	0.348411	0.490266	0.25414	0.364273	0.0114523
RPL3	P39023	60S ribosomal protein L3 OS=Homo sapiens OX=9606 GN=RPL3 PE=1 SV=2	0.359886	0.43322	0.307327	0.366811	0.0033077
PDS5B	Q9NTI5	Sister chromatid cohesion protein PDS5 homolog B OS=Homo sapiens OX=9606 GN=PDS5B PE=1 SV=1	0.441386	0.179337	0.497144	0.372622	0.0235298
ABHD10	Q9NUJ1	Palmitoyl-protein thioesterase ABHD10, mitochondrial OS=Homo sapiens OX=9606 GN=ABHD10 PE=1 SV=1	0.311757	0.333242	0.478902	0.374633	0.00697455
TJP1	G3V1L9	Tight junction protein 1 (Zona occludens 1), isoform CRA_a OS=Homo sapiens OX=9606 GN=TJP1 PE=1 SV=1	0.50459	0.225823	0.400829	0.377081	0.0166285
IQGAP2	E7EWC2	Ras GTPase-activating-like protein IQGAP2 (Fragment) OS=Homo sapiens OX=9606 GN=IQGAP2 PE=1 SV=1	0.475326	0.229043	0.436142	0.380171	0.0148574
DNM2	P50570	Dynamin-2 OS=Homo sapiens OX=9606 GN=DNM2 PE=1 SV=2	0.361984	0.406832	0.382543	0.383786	0.000442122
CAPRIN1	Q14444	Caprin-1 OS=Homo sapiens OX=9606 GN=CAPRIN1 PE=1 SV=2	0.370374	0.339563	0.453223	0.38772	0.00305825
IMMT	Q16891	MICOS complex subunit MIC60 OS=Homo sapiens OX=9606 GN=IMMT PE=1 SV=1	0.359332	0.407872	0.397509	0.388238	0.000581542
PABPC1	P11940	Polyadenylate-binding protein 1 OS=Homo sapiens OX=9606 GN=PABPC1 PE=1 SV=2	0.468795	0.255538	0.441622	0.388652	0.0118047
RER1	A0A0A0MR06	Protein RER1 (Fragment) OS=Homo sapiens OX=9606 GN=RER1 PE=1 SV=1	0.238247	0.477109	0.466777	0.394044	0.0161508
EIF3M	Q7L2H7	Eukaryotic translation initiation factor 3 subunit M OS=Homo sapiens OX=9606 GN=EIF3M PE=1 SV=1	0.327953	0.36663	0.490485	0.395023	0.00650145
SF3B1	O75533	Splicing factor 3B subunit 1 OS=Homo sapiens OX=9606 GN=SF3B1 PE=1 SV=3	0.499791	0.43083	0.410249	0.446957	0.00238849
PRMT5	O14744	Protein arginine N-methyltransferase 5 OS=Homo sapiens OX=9606 GN=PRMT5 PE=1 SV=4	0.50388	0.448532	0.45104	0.467817	0.00114784
