# Supplementary material for: Loss of RND3/RHOE controls entosis through LAMP1 expression in hepatocellular carcinoma
Source: Cell Death Dis. 2024 Jan 13;15(1):46. doi: 10.1038/s41419-024-06420-3 (PMC10787830; doi:10.1038/s41419-024-06420-3)
Supplement: Supplementary file 3 — Supplemental Table 2 [file 41419_2024_6420_MOESM3_ESM.xlsx]

## Sheet: Table S2
Table S2: List of proteins overrepresented in the entotic fraction
GN	accession	description	Ratio n1	Ratio n2	Ratio n3	Moy	t test
H4C1	P62805	Histone H4 OS=Homo sapiens OX=9606 GN=H4C1 PE=1 SV=2	332.158	72.0367	467.434	290.543	0.129986
ARPC4-TTLL3	F8WCF6	Actin-related protein 2/3 complex subunit 4 OS=Homo sapiens OX=9606 GN=ARPC4-TTLL3 PE=3 SV=1	7.17828	4.18136	82.2789	31.2128	0.358506
ACTN1	P12814	Alpha-actinin-1 OS=Homo sapiens OX=9606 GN=ACTN1 PE=1 SV=2	3.9466	7.00587	75.5064	28.8196	0.355868
RPS19	P39019	40S ribosomal protein S19 OS=Homo sapiens OX=9606 GN=RPS19 PE=1 SV=2	29.3416	2.01719	49.7826	27.0471	0.200474
PFN1	P07737	Profilin-1 OS=Homo sapiens OX=9606 GN=PFN1 PE=1 SV=2	25.1219	2.53015	50.1399	25.9307	0.211484
RALY	Q5QPL9	RNA-binding protein Raly (Fragment) OS=Homo sapiens OX=9606 GN=RALY PE=1 SV=1	12.2655	3.56466	60.4125	25.4142	0.301341
PPIA	P62937	Peptidyl-prolyl cis-trans isomerase A OS=Homo sapiens OX=9606 GN=PPIA PE=1 SV=2	24.0465	2.28089	45.9314	24.0863	0.208398
APRT	H3BQF1	Adenine phosphoribosyltransferase (Fragment) OS=Homo sapiens OX=9606 GN=APRT PE=1 SV=8	38.1208	5.45786	19.0084	20.8623	0.170993
RPS13	P62277	40S ribosomal protein S13 OS=Homo sapiens OX=9606 GN=RPS13 PE=1 SV=2	10.9007	3.13487	41.3228	18.4528	0.272907
CFL1	P23528	Cofilin-1 OS=Homo sapiens OX=9606 GN=CFL1 PE=1 SV=3	27.6881	3.35551	17.6255	16.2231	0.163776
RPS25	P62851	40S ribosomal protein S25 OS=Homo sapiens OX=9606 GN=RPS25 PE=1 SV=1	7.04328	2.42449	37.4325	15.6334	0.314195
SRP14	P37108	Signal recognition particle 14 kDa protein OS=Homo sapiens OX=9606 GN=SRP14 PE=1 SV=2	18.1112	3.1776	22.3229	14.5372	0.145084
RPS11	P62280	40S ribosomal protein S11 OS=Homo sapiens OX=9606 GN=RPS11 PE=1 SV=3	9.39618	2.69683	28.1439	13.4123	0.244689
PSMA2	A0A024RA52	Proteasome subunit alpha type OS=Homo sapiens OX=9606 GN=PSMA2 PE=1 SV=1	14.5406	3.4571	20.3781	12.792	0.140667
LAMP1	P11279	Lysosome-associated membrane glycoprotein 1 OS=Homo sapiens OX=9606 GN=LAMP1 PE=1 SV=3	2.89762	2.64183	32.2126	12.584	0.359247
PRDX2	P32119	Peroxiredoxin-2 OS=Homo sapiens OX=9606 GN=PRDX2 PE=1 SV=5	22.8733	7.17407	7.53251	12.5266	0.15576
PLIN2	Q99541	Perilipin-2 OS=Homo sapiens OX=9606 GN=PLIN2 PE=1 SV=2	10.9493	2.94754	21.6172	11.838	0.182938
GLO1	Q04760	Lactoylglutathione lyase OS=Homo sapiens OX=9606 GN=GLO1 PE=1 SV=4	16.5853	6.43904	10.5915	11.2053	0.0741343
PSMB6	P28072	Proteasome subunit beta type-6 OS=Homo sapiens OX=9606 GN=PSMB6 PE=1 SV=4	10.7625	6.35334	16.2793	11.1317	0.0717757
TAGLN2	P37802	Transgelin-2 OS=Homo sapiens OX=9606 GN=TAGLN2 PE=1 SV=3	21.7801	2.91431	8.23585	10.9767	0.217627
RPS5	M0R0F0	40S ribosomal protein S5 (Fragment) OS=Homo sapiens OX=9606 GN=RPS5 PE=1 SV=1	12.4073	4.09926	16.1768	10.8945	0.109135
ANP32A	H0YN26	Acidic leucine-rich nuclear phosphoprotein 32 family member A OS=Homo sapiens OX=9606 GN=ANP32A PE=1 SV=1	4.96696	4.67434	21.0375	10.2263	0.23002
PSMB5	P28074	Proteasome subunit beta type-5 OS=Homo sapiens OX=9606 GN=PSMB5 PE=1 SV=3	13.2146	5.40862	11.0842	9.90245	0.0621583
TUBB3	Q13509	Tubulin beta-3 chain OS=Homo sapiens OX=9606 GN=TUBB3 PE=1 SV=2	13.5747	9.86943	5.84811	9.76409	0.059119
RPLP0	P05388	60S acidic ribosomal protein P0 OS=Homo sapiens OX=9606 GN=RPLP0 PE=1 SV=1	7.21359	2.29512	19.7431	9.75062	0.234081
PSMA1	P25786	Proteasome subunit alpha type-1 OS=Homo sapiens OX=9606 GN=PSMA1 PE=1 SV=1	6.63764	2.84248	19.5985	9.69288	0.228715
PSMA6	G3V5Z7	Proteasome subunit alpha type OS=Homo sapiens OX=9606 GN=PSMA6 PE=1 SV=1	5.04814	2.22194	21.2952	9.52175	0.288018
PDIA6	Q15084	Protein disulfide-isomerase A6 OS=Homo sapiens OX=9606 GN=PDIA6 PE=1 SV=1	8.20379	2.55467	17.0898	9.28277	0.189358
ILF2	B4DY09	Interleukin enhancer-binding factor 2 OS=Homo sapiens OX=9606 GN=ILF2 PE=1 SV=1	4.01458	2.45752	20.4076	8.95991	0.299954
EIF4B	E7EX17	Eukaryotic translation initiation factor 4B OS=Homo sapiens OX=9606 GN=EIF4B PE=1 SV=1	4.41691	3.39006	17.8601	8.5557	0.246501
ALDH1A1	P00352	Retinal dehydrogenase 1 OS=Homo sapiens OX=9606 GN=ALDH1A1 PE=1 SV=2	13.9797	2.96707	8.57402	8.50694	0.142103
LMAN2	Q12907	Vesicular integral-membrane protein VIP36 OS=Homo sapiens OX=9606 GN=LMAN2 PE=1 SV=1	3.26125	2.02899	18.2728	7.85436	0.319674
MARCKS	P29966	Myristoylated alanine-rich C-kinase substrate OS=Homo sapiens OX=9606 GN=MARCKS PE=1 SV=4	4.49557	16.6028	2.28218	7.79352	0.266455
IDH1	O75874	Isocitrate dehydrogenase [NADP] cytoplasmic OS=Homo sapiens OX=9606 GN=IDH1 PE=1 SV=2	14.9987	2.83899	5.34516	7.7276	0.211196
P4HB	H0Y3Z3	Protein disulfide-isomerase (Fragment) OS=Homo sapiens OX=9606 GN=P4HB PE=1 SV=1	8.66607	2.54746	11.5512	7.58825	0.131146
QPRT	Q15274	Nicotinate-nucleotide pyrophosphorylase [carboxylating] OS=Homo sapiens OX=9606 GN=QPRT PE=1 SV=3	8.25715	3.62707	9.69861	7.19428	0.0774095
TUBB	P07437	Tubulin beta chain OS=Homo sapiens OX=9606 GN=TUBB PE=1 SV=2	8.0578	2.27117	11.2158	7.18158	0.142193
CLIC1	O00299	Chloride intracellular channel protein 1 OS=Homo sapiens OX=9606 GN=CLIC1 PE=1 SV=4	10.4897	3.63003	6.9458	7.02186	0.0932854
P4HB	P07237	Protein disulfide-isomerase OS=Homo sapiens OX=9606 GN=P4HB PE=1 SV=3	6.18652	2.54746	11.5512	6.76173	0.158439
PLD3	Q8IV08	5'-3' exonuclease PLD3 OS=Homo sapiens OX=9606 GN=PLD3 PE=1 SV=1	8.43829	2.47663	8.92161	6.61218	0.113598
DECR1	Q16698	2,4-dienoyl-CoA reductase, mitochondrial OS=Homo sapiens OX=9606 GN=DECR1 PE=1 SV=1	2.27123	3.2029	13.9259	6.46669	0.281256
DTYMK	H7C312	Thymidylate kinase (Fragment) OS=Homo sapiens OX=9606 GN=DTYMK PE=1 SV=1	7.13765	5.89877	6.09816	6.37819	0.00506097
TALDO1	P37837	Transaldolase OS=Homo sapiens OX=9606 GN=TALDO1 PE=1 SV=2	9.40036	2.08105	7.63222	6.37121	0.135178
IGF2BP1	Q9NZI8	Insulin-like growth factor 2 mRNA-binding protein 1 OS=Homo sapiens OX=9606 GN=IGF2BP1 PE=1 SV=2	3.43481	2.27411	12.9406	6.2165	0.262593
AIMP2	Q13155	Aminoacyl tRNA synthase complex-interacting multifunctional protein 2 OS=Homo sapiens OX=9606 GN=AIMP2 PE=1 SV=2	3.35882	2.51021	12.5952	6.15476	0.251529
MDH1	A0A5K1VW95	Malate dehydrogenase OS=Homo sapiens OX=9606 GN=MDH1 PE=1 SV=1	10.6834	3.96566	3.49396	6.04767	0.161755
PEBP1	P30086	Phosphatidylethanolamine-binding protein 1 OS=Homo sapiens OX=9606 GN=PEBP1 PE=1 SV=3	2.32344	2.08624	11.957	5.45557	0.304122
RPS7	P62081	40S ribosomal protein S7 OS=Homo sapiens OX=9606 GN=RPS7 PE=1 SV=1	10.6317	2.00328	3.66749	5.43414	0.235383
ANXA4	P09525	Annexin A4 OS=Homo sapiens OX=9606 GN=ANXA4 PE=1 SV=4	8.18231	2.62642	5.2722	5.36031	0.112923
RAN	P62826	GTP-binding nuclear protein Ran OS=Homo sapiens OX=9606 GN=RAN PE=1 SV=3	5.59173	2.34891	6.90664	4.94909	0.100245
HSPA5	P11021	Endoplasmic reticulum chaperone BiP OS=Homo sapiens OX=9606 GN=HSPA5 PE=1 SV=2	6.90336	2.27239	5.51154	4.89576	0.104857
PARK7	Q99497	Parkinson disease protein 7 OS=Homo sapiens OX=9606 GN=PARK7 PE=1 SV=2	2.41472	2.00553	9.82032	4.74685	0.278072
ANP32B	Q92688	Acidic leucine-rich nuclear phosphoprotein 32 family member B OS=Homo sapiens OX=9606 GN=ANP32B PE=1 SV=1	3.0337	3.29052	7.01588	4.4467	0.115681
PAICS	P22234	Multifunctional protein ADE2 OS=Homo sapiens OX=9606 GN=PAICS PE=1 SV=3	3.07542	2.44696	3.82434	3.11557	0.0336375
CD2AP	Q9Y5K6	CD2-associated protein OS=Homo sapiens OX=9606 GN=CD2AP PE=1 SV=1	2.10655	2.5856	2.88684	2.52633	0.021446
