# Supplementary material for: Loss of RND3/RHOE controls entosis through LAMP1 expression in hepatocellular carcinoma
Source: Cell Death Dis. 2024 Jan 13;15(1):46. doi: 10.1038/s41419-024-06420-3 (PMC10787830; doi:10.1038/s41419-024-06420-3)
Supplement: Supplementary file 4 — Supplemental Table 3 [file 41419_2024_6420_MOESM4_ESM.xlsx]

## Sheet: Table S3
Table S3: GO analysis on proteins found underrepresented in the entotic fraction
Analysis Type:	PANTHER Overrepresentation Test (Released 20221013)
Annotation Version and Release Date:	GO Ontology database DOI: 10.5281/zenodo.6799722 Released 2022-07-01
Analyzed List:	upload_1 (Homo sapiens)
Reference List:	Homo sapiens (all genes in database)
Test Type:	FISHER
Correction:	FDR
GO biological process	Homo sapiens - REFLIST (20589)	upload_1 (144)	upload_1 (expected)	upload_1 (over/under)	upload_1 (fold Enrichment)	upload_1 (raw P-value)	upload_1 (FDR)
cellular nitrogen compound metabolic process (GO:0034641)	3573	61	24.99	+	2.44	3.4e-12	1.33e-08
cellular process (GO:0009987)	15044	138	105.22	+	1.31	1.71e-12	1.34e-08
RNA processing (GO:0006396)	868	29	6.07	+	4.78	3.34e-12	1.75e-08
cellular metabolic process (GO:0044237)	6606	88	46.20	+	1.90	1.21e-12	1.9e-08
ribonucleoprotein complex biogenesis (GO:0022613)	449	21	3.14	+	6.69	1.28e-11	4.01e-08
nucleobase-containing compound metabolic process (GO:0006139)	2825	51	19.76	+	2.58	5.88e-11	1.02e-07
organic cyclic compound metabolic process (GO:1901360)	3292	56	23.02	+	2.43	5.02e-11	1.12e-07
cellular component biogenesis (GO:0044085)	2633	49	18.42	+	2.66	5.83e-11	1.14e-07
heterocycle metabolic process (GO:0046483)	2999	53	20.98	+	2.53	4.49e-11	1.17e-07
primary metabolic process (GO:0044238)	7228	89	50.55	+	1.76	1.04e-10	1.62e-07
cellular component organization or biogenesis (GO:0071840)	5727	77	40.05	+	1.92	1.34e-10	1.91e-07
organic substance metabolic process (GO:0071704)	7697	92	53.83	+	1.71	1.88e-10	2.27e-07
RNA splicing (GO:0008380)	368	18	2.57	+	6.99	2.1e-10	2.35e-07
metabolic process (GO:0008152)	8131	95	56.87	+	1.67	1.84e-10	2.4e-07
RNA splicing, via transesterification reactions with bulged adenosine as nucleophile (GO:0000377)	243	15	1.70	+	8.83	3.61e-10	3.33e-07
ribonucleoprotein complex assembly (GO:0022618)	201	14	1.41	+	9.96	3.27e-10	3.42e-07
RNA splicing, via transesterification reactions (GO:0000375)	247	15	1.73	+	8.68	4.48e-10	3.51e-07
mRNA splicing, via spliceosome (GO:0000398)	243	15	1.70	+	8.83	3.61e-10	3.54e-07
mRNA metabolic process (GO:0016071)	607	22	4.25	+	5.18	4.38e-10	3.61e-07
gene expression (GO:0010467)	2314	44	16.18	+	2.72	4.27e-10	3.72e-07
ribonucleoprotein complex subunit organization (GO:0071826)	209	14	1.46	+	9.58	5.29e-10	3.95e-07
mRNA processing (GO:0006397)	451	19	3.15	+	6.02	7.04e-10	5.02e-07
cellular aromatic compound metabolic process (GO:0006725)	3050	51	21.33	+	2.39	9.67e-10	6.59e-07
cellular component organization (GO:0016043)	5523	73	38.63	+	1.89	2.04e-09	1.33e-06
nitrogen compound metabolic process (GO:0006807)	6710	82	46.93	+	1.75	3.14e-09	1.97e-06
RNA metabolic process (GO:0016070)	1635	34	11.44	+	2.97	8.48e-09	5.12e-06
cellular component assembly (GO:0022607)	2394	42	16.74	+	2.51	1.31e-08	7.6e-06
RNA localization (GO:0006403)	190	12	1.33	+	9.03	1.78e-08	9.95e-06
Unclassified (UNCLASSIFIED)	2725	1	19.06	-	.05	7.02e-08	3.67e-05
biological_process (GO:0008150)	17864	143	124.94	+	1.14	7.02e-08	3.79e-05
organelle organization (GO:0006996)	3026	47	21.16	+	2.22	8.58e-08	4.34e-05
macromolecule localization (GO:0033036)	2345	40	16.40	+	2.44	9.18e-08	4.5e-05
nucleic acid metabolic process (GO:0090304)	2276	39	15.92	+	2.45	1.34e-07	6.35e-05
tricarboxylic acid cycle (GO:0006099)	31	6	.22	+	27.67	1.97e-07	9.08e-05
protein-containing complex assembly (GO:0065003)	1270	27	8.88	+	3.04	2.56e-07	0.000115
nuclear envelope organization (GO:0006998)	61	7	.43	+	16.41	4.58e-07	0.0002
protein-containing complex organization (GO:0043933)	1423	28	9.95	+	2.81	6.86e-07	0.000291
mRNA transport (GO:0051028)	138	9	.97	+	9.32	8.93e-07	0.000369
spliceosomal complex assembly (GO:0000245)	73	7	.51	+	13.71	1.4e-06	0.000549
nucleus organization (GO:0006997)	146	9	1.02	+	8.81	1.39e-06	0.000559
organic substance biosynthetic process (GO:1901576)	2534	39	17.72	+	2.20	1.58e-06	0.000606
biosynthetic process (GO:0009058)	2603	40	18.21	+	2.20	1.75e-06	0.000653
organonitrogen compound biosynthetic process (GO:1901566)	1333	26	9.32	+	2.79	2.16e-06	0.000787
cellular localization (GO:0051641)	2655	40	18.57	+	2.15	2.23e-06	0.000795
intracellular transport (GO:0046907)	1360	26	9.51	+	2.73	3.09e-06	0.00108
RNA export from nucleus (GO:0006405)	84	7	.59	+	11.91	3.35e-06	0.00114
nucleic acid transport (GO:0050657)	168	9	1.17	+	7.66	4.16e-06	0.0013
cellular amide metabolic process (GO:0043603)	802	19	5.61	+	3.39	4.24e-06	0.0013
protein localization (GO:0008104)	1919	32	13.42	+	2.38	3.94e-06	0.00131
RNA transport (GO:0050658)	168	9	1.17	+	7.66	4.16e-06	0.00133
cellular macromolecule localization (GO:0070727)	1925	32	13.46	+	2.38	4.13e-06	0.00135
establishment of RNA localization (GO:0051236)	170	9	1.19	+	7.57	4.56e-06	0.00138
protein localization to nuclear envelope (GO:0090435)	13	4	.09	+	43.99	4.95e-06	0.00146
nuclear export (GO:0051168)	133	8	.93	+	8.60	6.48e-06	0.00188
cellular biosynthetic process (GO:0044249)	2464	37	17.23	+	2.15	7.18e-06	0.00205
mRNA export from nucleus (GO:0006406)	65	6	.45	+	13.20	9.99e-06	0.0028
nuclear transport (GO:0051169)	248	10	1.73	+	5.77	1.33e-05	0.0036
nucleocytoplasmic transport (GO:0006913)	248	10	1.73	+	5.77	1.33e-05	0.00367
establishment of localization in cell (GO:0051649)	1752	29	12.25	+	2.37	1.45e-05	0.00384
organonitrogen compound metabolic process (GO:1901564)	5013	58	35.06	+	1.65	2.45e-05	0.00641
amide biosynthetic process (GO:0043604)	527	14	3.69	+	3.80	2.53e-05	0.00651
nucleoside bisphosphate metabolic process (GO:0033865)	121	7	.85	+	8.27	3.16e-05	0.00774
ribonucleoside bisphosphate metabolic process (GO:0033875)	121	7	.85	+	8.27	3.16e-05	0.00787
purine nucleoside bisphosphate metabolic process (GO:0034032)	121	7	.85	+	8.27	3.16e-05	0.00799
nuclear migration (GO:0007097)	23	4	.16	+	24.87	3.46e-05	0.00834
cytoplasmic translation (GO:0002181)	124	7	.87	+	8.07	3.67e-05	0.00871
nucleobase-containing compound transport (GO:0015931)	225	9	1.57	+	5.72	3.87e-05	0.00905
macromolecule metabolic process (GO:0043170)	5941	65	41.55	+	1.56	4.15e-05	0.00956
thioester metabolic process (GO:0035383)	90	6	.63	+	9.53	5.61e-05	0.0126
acyl-CoA metabolic process (GO:0006637)	90	6	.63	+	9.53	5.61e-05	0.0127
cellular macromolecule metabolic process (GO:0044260)	2518	35	17.61	+	1.99	6.13e-05	0.0135
nuclear pore complex assembly (GO:0051292)	9	3	.06	+	47.66	6.89e-05	0.015
carboxylic acid metabolic process (GO:0019752)	822	17	5.75	+	2.96	7.47e-05	0.0158
localization (GO:0051179)	4566	53	31.93	+	1.66	7.4e-05	0.0159
regulation of mRNA processing (GO:0050684)	140	7	.98	+	7.15	7.63e-05	0.016
nucleus localization (GO:0051647)	29	4	.20	+	19.72	7.81e-05	0.0161
osteoblast differentiation (GO:0001649)	142	7	.99	+	7.05	8.31e-05	0.0169
nucleotide metabolic process (GO:0009117)	517	13	3.62	+	3.60	8.57e-05	0.0172
translation (GO:0006412)	379	11	2.65	+	4.15	9.07e-05	0.018
small molecule metabolic process (GO:0044281)	1654	26	11.57	+	2.25	9.18e-05	0.018
nucleoside phosphate metabolic process (GO:0006753)	525	13	3.67	+	3.54	9.95e-05	0.0193
organophosphate metabolic process (GO:0019637)	931	18	6.51	+	2.76	0.000105	0.0201
oxoacid metabolic process (GO:0043436)	848	17	5.93	+	2.87	0.000108	0.0204
organic acid metabolic process (GO:0006082)	857	17	5.99	+	2.84	0.000123	0.0229
ribonucleotide metabolic process (GO:0009259)	404	11	2.83	+	3.89	0.000156	0.0289
regulation of mRNA splicing, via spliceosome (GO:0048024)	110	6	.77	+	7.80	0.00016	0.0292
endomembrane system organization (GO:0010256)	554	13	3.87	+	3.36	0.000167	0.0301
regulation of RNA export from nucleus (GO:0046831)	13	3	.09	+	33.00	0.000172	0.0303
peptide biosynthetic process (GO:0043043)	408	11	2.85	+	3.85	0.00017	0.0303
translational initiation (GO:0006413)	70	5	.49	+	10.21	0.000176	0.0307
ribose phosphate metabolic process (GO:0019693)	413	11	2.89	+	3.81	0.000188	0.0325
nuclear pore organization (GO:0006999)	14	3	.10	+	30.64	0.000208	0.0354
regulation of cellular macromolecule biosynthetic process (GO:2000112)	493	12	3.45	+	3.48	0.000216	0.0365
carbohydrate derivative metabolic process (GO:1901135)	1005	18	7.03	+	2.56	0.000265	0.0442
regulation of nucleobase-containing compound transport (GO:0032239)	16	3	.11	+	26.81	0.000293	0.0484
GO molecular function	Homo sapiens - REFLIST (20589)	upload_1 (144)	upload_1 (expected)	upload_1 (over/under)	upload_1 (fold Enrichment)	upload_1 (raw P-value)	upload_1 (FDR)
RNA binding (GO:0003723)	1666	55	11.65	+	4.72	2.74e-23	1.36e-19
organic cyclic compound binding (GO:0097159)	6054	90	42.34	+	2.13	3.26e-16	8.1e-13
heterocyclic compound binding (GO:1901363)	5983	89	41.85	+	2.13	5.91e-16	9.8e-13
nucleoside phosphate binding (GO:1901265)	2171	45	15.18	+	2.96	1.48e-11	1.47e-08
nucleotide binding (GO:0000166)	2170	45	15.18	+	2.97	1.46e-11	1.81e-08
nucleic acid binding (GO:0003676)	4007	63	28.03	+	2.25	4.64e-11	3.3e-08
small molecule binding (GO:0036094)	2515	48	17.59	+	2.73	4.21e-11	3.49e-08
binding (GO:0005488)	16594	140	116.06	+	1.21	3.84e-09	1.73e-06
purine ribonucleotide binding (GO:0032555)	1909	38	13.35	+	2.85	2.87e-09	1.79e-06
ribonucleotide binding (GO:0032553)	1926	38	13.47	+	2.82	3.65e-09	1.82e-06
purine nucleotide binding (GO:0017076)	1923	38	13.45	+	2.83	3.5e-09	1.94e-06
anion binding (GO:0043168)	2416	43	16.90	+	2.54	5.35e-09	2.22e-06
RNA helicase activity (GO:0003724)	77	9	.54	+	16.71	8.54e-09	3.27e-06
adenyl ribonucleotide binding (GO:0032559)	1559	33	10.90	+	3.03	9.72e-09	3.45e-06
ATP-dependent activity, acting on RNA (GO:0008186)	79	9	.55	+	16.29	1.05e-08	3.48e-06
adenyl nucleotide binding (GO:0030554)	1571	33	10.99	+	3.00	1.17e-08	3.63e-06
purine ribonucleoside triphosphate binding (GO:0035639)	1839	36	12.86	+	2.80	1.3e-08	3.8e-06
ribonucleoside triphosphate phosphatase activity (GO:0017111)	682	21	4.77	+	4.40	1.81e-08	5.01e-06
ATP-dependent activity (GO:0140657)	562	19	3.93	+	4.83	2.22e-08	5.81e-06
ATP hydrolysis activity (GO:0016887)	350	15	2.45	+	6.13	3.96e-08	9.86e-06
ATP binding (GO:0005524)	1495	31	10.46	+	2.96	4.79e-08	1.13e-05
hydrolase activity, acting on acid anhydrides (GO:0016817)	745	21	5.21	+	4.03	7.81e-08	1.62e-05
pyrophosphatase activity (GO:0016462)	743	21	5.20	+	4.04	7.48e-08	1.69e-05
hydrolase activity, acting on acid anhydrides, in phosphorus-containing anhydrides (GO:0016818)	745	21	5.21	+	4.03	7.81e-08	1.69e-05
cadherin binding (GO:0045296)	325	14	2.27	+	6.16	1.08e-07	2.16e-05
carbohydrate derivative binding (GO:0097367)	2287	39	16.00	+	2.44	1.44e-07	2.75e-05
protein binding (GO:0005515)	14448	128	101.05	+	1.27	1.8e-07	3.31e-05
molecular_function (GO:0003674)	18292	143	127.93	+	1.12	1.51e-06	0.00026
Unclassified (UNCLASSIFIED)	2297	1	16.07	-	.06	1.51e-06	0.000269
cell adhesion molecule binding (GO:0050839)	552	16	3.86	+	4.14	2.21e-06	0.000366
helicase activity (GO:0004386)	157	9	1.10	+	8.20	2.46e-06	0.000394
catalytic activity (GO:0003824)	5610	65	39.24	+	1.66	5.08e-06	0.000766
catalytic activity, acting on RNA (GO:0140098)	391	13	2.73	+	4.75	5.05e-06	0.000785
catalytic activity, acting on a nucleic acid (GO:0140640)	604	16	4.22	+	3.79	6.71e-06	0.000982
cytoskeletal protein binding (GO:0008092)	1006	21	7.04	+	2.98	8.62e-06	0.00123
translation regulator activity (GO:0045182)	146	8	1.02	+	7.83	1.24e-05	0.00171
oxidoreductase activity, acting on the aldehyde or oxo group of donors, NAD or NADP as acceptor (GO:0016620)	39	5	.27	+	18.33	1.32e-05	0.00177
structural molecule activity (GO:0005198)	796	18	5.57	+	3.23	1.43e-05	0.00187
mRNA binding (GO:0003729)	326	11	2.28	+	4.82	2.43e-05	0.0031
oxidoreductase activity, acting on the aldehyde or oxo group of donors (GO:0016903)	47	5	.33	+	15.21	3.01e-05	0.00366
snRNA binding (GO:0017069)	47	5	.33	+	15.21	3.01e-05	0.00375
protein domain specific binding (GO:0019904)	689	16	4.82	+	3.32	3.25e-05	0.00385
translation initiation factor activity (GO:0003743)	52	5	.36	+	13.75	4.72e-05	0.00546
DNA-binding transcription factor activity (GO:0003700)	1441	0	10.08	-	< 0.01	4.9e-05	0.00554
structural constituent of nuclear pore (GO:0017056)	28	4	.20	+	20.43	6.9e-05	0.00763
DNA-binding transcription factor activity, RNA polymerase II-specific (GO:0000981)	1389	0	9.71	-	< 0.01	7.48e-05	0.00809
identical protein binding (GO:0042802)	2146	31	15.01	+	2.07	9.54e-05	0.0101
transmembrane signaling receptor activity (GO:0004888)	1332	0	9.32	-	< 0.01	0.000114	0.0118
enzyme binding (GO:0019899)	2103	30	14.71	+	2.04	0.000154	0.0156
translation regulator activity, nucleic acid binding (GO:0090079)	113	6	.79	+	7.59	0.000184	0.0183
protein-containing complex binding (GO:0044877)	1312	22	9.18	+	2.40	0.0002	0.0196
double-stranded RNA binding (GO:0003725)	76	5	.53	+	9.41	0.000253	0.0242
signaling receptor activity (GO:0038023)	1554	1	10.87	-	.09	0.000339	0.0313
molecular transducer activity (GO:0060089)	1554	1	10.87	-	.09	0.000339	0.0319
long-chain-enoyl-CoA hydratase activity (GO:0016508)	3	2	.02	+	95.32	0.000473	0.0427
translation factor activity, RNA binding (GO:0008135)	90	5	.63	+	7.94	0.000529	0.047
GO cellular component	Homo sapiens - REFLIST (20589)	upload_1 (144)	upload_1 (expected)	upload_1 (over/under)	upload_1 (fold Enrichment)	upload_1 (raw P-value)	upload_1 (FDR)
intracellular anatomical structure (GO:0005622)	14945	143	104.53	+	1.37	1.36e-18	2.79e-15
intracellular organelle (GO:0043229)	13254	135	92.70	+	1.46	1.93e-16	1.31e-13
organelle (GO:0043226)	14064	138	98.36	+	1.40	2.85e-16	1.45e-13
intracellular membrane-bounded organelle (GO:0043231)	12154	130	85.01	+	1.53	1.52e-16	1.55e-13
ribonucleoprotein complex (GO:1990904)	714	30	4.99	+	6.01	4.3e-15	1.75e-12
membrane-bounded organelle (GO:0043227)	13230	133	92.53	+	1.44	6.32e-15	2.15e-12
cytoplasm (GO:0005737)	12097	127	84.61	+	1.50	1.78e-14	5.19e-12
membrane-enclosed lumen (GO:0031974)	5614	83	39.26	+	2.11	2.81e-14	5.74e-12
intracellular organelle lumen (GO:0070013)	5614	83	39.26	+	2.11	2.81e-14	6.38e-12
organelle lumen (GO:0043233)	5614	83	39.26	+	2.11	2.81e-14	7.18e-12
protein-containing complex (GO:0032991)	5771	80	40.36	+	1.98	5.54e-12	1.03e-09
non-membrane-bounded organelle (GO:0043228)	5226	72	36.55	+	1.97	2.89e-10	4.55e-08
intracellular non-membrane-bounded organelle (GO:0043232)	5225	72	36.54	+	1.97	2.88e-10	4.9e-08
extracellular exosome (GO:0070062)	2100	41	14.69	+	2.79	9.69e-10	1.41e-07
extracellular membrane-bounded organelle (GO:0065010)	2124	41	14.86	+	2.76	1.35e-09	1.62e-07
extracellular organelle (GO:0043230)	2124	41	14.86	+	2.76	1.35e-09	1.73e-07
extracellular vesicle (GO:1903561)	2123	41	14.85	+	2.76	1.33e-09	1.82e-07
nuclear lumen (GO:0031981)	4494	62	31.43	+	1.97	1.36e-08	1.54e-06
nuclear protein-containing complex (GO:0140513)	1276	29	8.92	+	3.25	2.05e-08	2.21e-06
spliceosomal complex (GO:0005681)	197	12	1.38	+	8.71	2.59e-08	2.65e-06
cytosol (GO:0005829)	5458	69	38.17	+	1.81	6.34e-08	6.17e-06
mitochondrial matrix (GO:0005759)	486	17	3.40	+	5.00	8.1e-08	7.52e-06
nucleolus (GO:0005730)	1002	24	7.01	+	3.42	1.62e-07	1.44e-05
catalytic step 2 spliceosome (GO:0071013)	90	8	.63	+	12.71	4.14e-07	3.52e-05
U2-type spliceosomal complex (GO:0005684)	92	8	.64	+	12.43	4.84e-07	3.95e-05
organelle membrane (GO:0031090)	3688	51	25.79	+	1.98	5.86e-07	4.61e-05
spliceosomal snRNP complex (GO:0097525)	64	7	.45	+	15.64	6.18e-07	4.68e-05
small nuclear ribonucleoprotein complex (GO:0030532)	73	7	.51	+	13.71	1.4e-06	0.000102
mitochondrion (GO:0005739)	1671	30	11.69	+	2.57	1.67e-06	0.000118
nuclear speck (GO:0016607)	419	14	2.93	+	4.78	2.03e-06	0.000134
catalytic complex (GO:1902494)	1686	30	11.79	+	2.54	2e-06	0.000136
focal adhesion (GO:0005925)	423	14	2.96	+	4.73	2.26e-06	0.000144
cell-substrate junction (GO:0030055)	433	14	3.03	+	4.62	2.94e-06	0.000182
Sm-like protein family complex (GO:0120114)	83	7	.58	+	12.06	3.11e-06	0.000187
U2-type catalytic step 1 spliceosome (GO:0071006)	12	4	.08	+	47.66	3.81e-06	0.00021
catalytic step 1 spliceosome (GO:0071012)	12	4	.08	+	47.66	3.81e-06	0.000216
cellular anatomical entity (GO:0110165)	18802	144	131.50	+	1.10	3.73e-06	0.000218
nucleus (GO:0005634)	7682	81	53.73	+	1.51	5.47e-06	0.000286
actin-based cell projection (GO:0098858)	223	10	1.56	+	6.41	5.46e-06	0.000294
nuclear pore (GO:0005643)	99	7	.69	+	10.11	9.25e-06	0.000472
Unclassified (UNCLASSIFIED)	1640	0	11.47	-	< 0.01	1.41e-05	0.000685
cellular_component (GO:0005575)	18949	144	132.53	+	1.09	1.41e-05	0.000702
nucleoplasm (GO:0005654)	4130	51	28.89	+	1.77	2.3e-05	0.00109
nuclear body (GO:0016604)	833	18	5.83	+	3.09	2.58e-05	0.0012
U2-type precatalytic spliceosome (GO:0071005)	50	5	.35	+	14.30	3.97e-05	0.0018
cell junction (GO:0030054)	2136	32	14.94	+	2.14	4.75e-05	0.00211
B-WICH complex (GO:0110016)	8	3	.06	+	53.62	5.2e-05	0.00217
intercalated disc (GO:0014704)	53	5	.37	+	13.49	5.14e-05	0.00219
precatalytic spliceosome (GO:0071011)	53	5	.37	+	13.49	5.14e-05	0.00223
supramolecular complex (GO:0099080)	1410	24	9.86	+	2.43	8.22e-05	0.00336
bounding membrane of organelle (GO:0098588)	2134	31	14.93	+	2.08	8.93e-05	0.00358
membrane (GO:0016020)	9956	93	69.63	+	1.34	0.000108	0.00423
extracellular space (GO:0005615)	3430	43	23.99	+	1.79	0.000111	0.00427
peroxisomal membrane (GO:0005778)	65	5	.45	+	11.00	0.000127	0.00471
microbody membrane (GO:0031903)	65	5	.45	+	11.00	0.000127	0.0048
ribonucleoprotein granule (GO:0035770)	267	9	1.87	+	4.82	0.000137	0.005
postsynapse (GO:0098794)	626	14	4.38	+	3.20	0.000152	0.00546
oligosaccharyltransferase complex (GO:0008250)	14	3	.10	+	30.64	0.000208	0.00719
nuclear envelope (GO:0005635)	490	12	3.43	+	3.50	0.000205	0.00722
endomembrane system (GO:0012505)	4749	53	33.21	+	1.60	0.000216	0.00736
anchoring junction (GO:0070161)	1336	22	9.34	+	2.35	0.000228	0.00764
cell-cell contact zone (GO:0044291)	75	5	.52	+	9.53	0.000238	0.00786
vesicle (GO:0031982)	3975	46	27.80	+	1.65	0.000295	0.00955
organelle envelope (GO:0031967)	1260	21	8.81	+	2.38	0.000308	0.00969
envelope (GO:0031975)	1260	21	8.81	+	2.38	0.000308	0.00985
rough endoplasmic reticulum (GO:0005791)	82	5	.57	+	8.72	0.000353	0.0109
nucleoid (GO:0009295)	46	4	.32	+	12.43	0.000401	0.0119
nuclear membrane (GO:0031965)	309	9	2.16	+	4.16	0.00039	0.0119
mitochondrial nucleoid (GO:0042645)	46	4	.32	+	12.43	0.000401	0.012
cytoplasmic stress granule (GO:0010494)	87	5	.61	+	8.22	0.000456	0.0131
cytoplasmic ribonucleoprotein granule (GO:0036464)	250	8	1.75	+	4.58	0.000453	0.0132
vacuolar membrane (GO:0005774)	462	11	3.23	+	3.40	0.000477	0.0133
nuclear pore inner ring (GO:0044611)	3	2	.02	+	95.32	0.000473	0.0134
SWI/SNF superfamily-type complex (GO:0070603)	92	5	.64	+	7.77	0.000582	0.0161
peroxisomal matrix (GO:0005782)	52	4	.36	+	11.00	0.000619	0.0164
microbody lumen (GO:0031907)	52	4	.36	+	11.00	0.000619	0.0166
microvillus (GO:0005902)	93	5	.65	+	7.69	0.00061	0.0166
glutamatergic synapse (GO:0098978)	336	9	2.35	+	3.83	0.000701	0.0181
ATPase complex (GO:1904949)	96	5	.67	+	7.45	0.000699	0.0183
nuclear periphery (GO:0034399)	148	6	1.04	+	5.80	0.000731	0.0187
lysosomal membrane (GO:0005765)	419	10	2.93	+	3.41	0.000847	0.0211
lytic vacuole membrane (GO:0098852)	419	10	2.93	+	3.41	0.000847	0.0214
cell leading edge (GO:0031252)	427	10	2.99	+	3.35	0.000975	0.0237
Cajal body (GO:0015030)	59	4	.41	+	9.69	0.000967	0.0238
U2 snRNP (GO:0005686)	26	3	.18	+	16.50	0.00105	0.0252
microvillus membrane (GO:0031528)	28	3	.20	+	15.32	0.00128	0.0304
U12-type spliceosomal complex (GO:0005689)	29	3	.20	+	14.79	0.0014	0.033
U2-type catalytic step 2 spliceosome (GO:0071007)	30	3	.21	+	14.30	0.00154	0.0353
clathrin vesicle coat (GO:0030125)	30	3	.21	+	14.30	0.00154	0.0357
pyruvate dehydrogenase complex (GO:0045254)	7	2	.05	+	40.85	0.00167	0.0371
eukaryotic translation initiation factor 3 complex, eIF3m (GO:0071541)	7	2	.05	+	40.85	0.00167	0.0375
mitochondrial pyruvate dehydrogenase complex (GO:0005967)	7	2	.05	+	40.85	0.00167	0.0379
postsynaptic density, intracellular component (GO:0099092)	8	2	.06	+	35.74	0.00208	0.0457
