# Supplementary material for: Loss of RND3/RHOE controls entosis through LAMP1 expression in hepatocellular carcinoma
Source: Cell Death Dis. 2024 Jan 13;15(1):46. doi: 10.1038/s41419-024-06420-3 (PMC10787830; doi:10.1038/s41419-024-06420-3)
Supplement: Supplementary file 5 — Supplemental Table 4 [file 41419_2024_6420_MOESM5_ESM.xlsx]

## Sheet: Table S4
Table S4: GO analysis on proteins found overrepresented in the entotic fraction
Analysis Type:	PANTHER Overrepresentation Test (Released 20221013)
Annotation Version and Release Date:	GO Ontology database DOI: 10.5281/zenodo.6799722 Released 2022-07-01
Analyzed List:	UP in entosis (Homo sapiens)
Reference List:	Homo sapiens (all genes in database)
Test Type:	FISHER
Correction:	FDR
GO biological process complete	Homo sapiens - REFLIST (20589)	upload_1 (53)	upload_1 (expected)	upload_1 (over/under)	upload_1 (fold Enrichment)	upload_1 (raw P-value)	upload_1 (FDR)
cytoplasmic translation (GO:0002181)	124	8	.32	+	25.06	1.57e-09	2.46e-05
peptide metabolic process (GO:0006518)	537	12	1.38	+	8.68	1.1e-08	8.61e-05
cellular aldehyde metabolic process (GO:0006081)	63	5	.16	+	30.83	8.48e-07	0.00266
peptide biosynthetic process (GO:0043043)	408	9	1.05	+	8.57	1.04e-06	0.00271
translation (GO:0006412)	379	9	.98	+	9.22	5.7e-07	0.00298
cellular amide metabolic process (GO:0043603)	802	12	2.06	+	5.81	7.84e-07	0.00307
organonitrogen compound metabolic process (GO:1901564)	5013	29	12.90	+	2.25	2.5e-06	0.0056
organonitrogen compound biosynthetic process (GO:1901566)	1333	14	3.43	+	4.08	5.13e-06	0.0101
cellular macromolecule metabolic process (GO:0044260)	2518	19	6.48	+	2.93	8.74e-06	0.0114
amide biosynthetic process (GO:0043604)	527	9	1.36	+	6.63	8.04e-06	0.0115
nucleotide metabolic process (GO:0009117)	517	9	1.33	+	6.76	6.91e-06	0.012
nucleoside phosphate metabolic process (GO:0006753)	525	9	1.35	+	6.66	7.8e-06	0.0122
cellular process (GO:0009987)	15044	51	38.73	+	1.32	1.74e-05	0.0209
nucleobase-containing small molecule metabolic process (GO:0055086)	595	9	1.53	+	5.88	2.08e-05	0.0233
proteasome-mediated ubiquitin-dependent protein catabolic process (GO:0043161)	347	7	.89	+	7.84	3.22e-05	0.0297
nicotinamide nucleotide metabolic process (GO:0046496)	66	4	.17	+	23.54	3.13e-05	0.0307
cellular nitrogen compound biosynthetic process (GO:0044271)	1588	14	4.09	+	3.42	3.65e-05	0.0318
pyridine nucleotide metabolic process (GO:0019362)	66	4	.17	+	23.54	3.13e-05	0.0327
pyridine-containing compound metabolic process (GO:0072524)	73	4	.19	+	21.29	4.56e-05	0.0376
proteasomal protein catabolic process (GO:0010498)	378	7	.97	+	7.19	5.47e-05	0.0429
ribosomal small subunit biogenesis (GO:0042274)	79	4	.20	+	19.67	6.12e-05	0.0457
GO molecular function complete	Homo sapiens - REFLIST (20589)	upload_1 (53)	upload_1 (expected)	upload_1 (over/under)	upload_1 (fold Enrichment)	upload_1 (raw P-value)	upload_1 (FDR)
RNA binding (GO:0003723)	1666	23	4.29	+	5.36	4.82e-12	2.4e-08
cell adhesion molecule binding (GO:0050839)	552	13	1.42	+	9.15	1.3e-09	3.24e-06
cadherin binding (GO:0045296)	325	10	.84	+	11.95	1.16e-08	1.93e-05
protein binding (GO:0005515)	14448	52	37.19	+	1.40	2.21e-07	0.000275
structural constituent of ribosome (GO:0003735)	168	7	.43	+	16.19	3.1e-07	0.000308
structural molecule activity (GO:0005198)	796	12	2.05	+	5.86	7.25e-07	0.000601
heterocyclic compound binding (GO:1901363)	5983	32	15.40	+	2.08	2.44e-06	0.00174
organic cyclic compound binding (GO:0097159)	6054	32	15.58	+	2.05	3.09e-06	0.00192
binding (GO:0005488)	16594	53	42.72	+	1.24	1.52e-05	0.0084
rRNA binding (GO:0019843)	67	4	.17	+	23.19	3.31e-05	0.0165
mRNA 5'-UTR binding (GO:0048027)	26	3	.07	+	44.82	5.57e-05	0.0252
nucleic acid binding (GO:0003676)	4007	23	10.31	+	2.23	7.13e-05	0.0296
GO cellular component complete	Homo sapiens - REFLIST (20589)	upload_1 (53)	upload_1 (expected)	upload_1 (over/under)	upload_1 (fold Enrichment)	upload_1 (raw P-value)	upload_1 (FDR)
extracellular membrane-bounded organelle (GO:0065010)	2124	42	5.47	+	7.68	1.25E-31	6.39e-29
extracellular organelle (GO:0043230)	2124	42	5.47	+	7.68	1.25E-31	8.52e-29
extracellular vesicle (GO:1903561)	2123	42	5.47	+	7.69	1.23E-31	1.25e-28
extracellular exosome (GO:0070062)	2100	42	5.41	+	7.77	7.91E-32	1.62e-28
vesicle (GO:0031982)	3975	44	10.23	+	4.30	3.01E-23	1.03e-20
extracellular space (GO:0005615)	3430	42	8.83	+	4.76	2.69E-23	1.1e-20
extracellular region (GO:0005576)	4396	45	11.32	+	3.98	1.07E-22	3.13e-20
cytosol (GO:0005829)	5458	41	14.05	+	2.92	1.85E-14	4.73e-12
focal adhesion (GO:0005925)	423	13	1.09	+	11.94	5.45E-11	1.24e-08
cell-substrate junction (GO:0030055)	433	13	1.11	+	11.66	7.21E-11	1.47e-08
cytoplasm (GO:0005737)	12097	51	31.14	+	1.64	8.75E-10	1.62e-07
membrane-bounded organelle (GO:0043227)	13230	52	34.06	+	1.53	2.74E-09	4.67e-07
cytosolic small ribosomal subunit (GO:0022627)	45	6	.12	+	51.80	3.53E-09	5.54e-07
proteasome core complex (GO:0005839)	20	5	.05	+	97.12	4.70E-09	6.86e-07
cytosolic ribosome (GO:0022626)	105	7	.27	+	25.90	1.44E-08	1.96e-06
nucleus (GO:0005634)	7682	40	19.77	+	2.02	2.70E-08	3.24e-06
ribonucleoprotein complex (GO:1990904)	714	13	1.84	+	7.07	2.64E-08	3.37e-06
organelle (GO:0043226)	14064	52	36.20	+	1.44	5.70E-08	6.47e-06
intracellular anatomical structure (GO:0005622)	14945	53	38.47	+	1.38	6.68E-08	7.18e-06
small ribosomal subunit (GO:0015935)	78	6	.20	+	29.88	7.46E-08	7.62e-06
anchoring junction (GO:0070161)	1336	16	3.44	+	4.65	1.54E-07	1.5e-05
membrane-enclosed lumen (GO:0031974)	5614	32	14.45	+	2.21	5.13E-07	4.36e-05
intracellular organelle lumen (GO:0070013)	5614	32	14.45	+	2.21	5.13E-07	4.55e-05
organelle lumen (GO:0043233)	5614	32	14.45	+	2.21	5.13E-07	4.76e-05
proteasome complex (GO:0000502)	60	5	.15	+	32.37	6.76E-07	5.31e-05
ribosomal subunit (GO:0044391)	189	7	.49	+	14.39	6.66E-07	5.44e-05
cell junction (GO:0030054)	2136	19	5.50	+	3.46	7.54E-07	5.7e-05
secretory granule lumen (GO:0034774)	320	8	.82	+	9.71	1.78E-06	0.00013
cytoplasmic vesicle lumen (GO:0060205)	323	8	.83	+	9.62	1.90E-06	0.000134
vesicle lumen (GO:0031983)	325	8	.84	+	9.56	1.99E-06	0.000135
ribosome (GO:0005840)	228	7	.59	+	11.93	2.24E-06	0.000147
proteasome core complex, alpha-subunit complex (GO:0019773)	8	3	.02	+	> 100	2.60E-06	0.000166
endoplasmic reticulum chaperone complex (GO:0034663)	11	3	.03	+	> 100	5.70E-06	0.000353
endopeptidase complex (GO:1905369)	103	5	.27	+	18.86	8.39E-06	0.000504
ficolin-1-rich granule (GO:0101002)	185	6	.48	+	12.60	9.28E-06	0.000542
pigment granule (GO:0048770)	111	5	.29	+	17.50	1.19E-05	0.000657
melanosome (GO:0042470)	111	5	.29	+	17.50	1.19E-05	0.000675
intracellular membrane-bounded organelle (GO:0043231)	12154	46	31.29	+	1.47	1.68E-05	0.000901
ficolin-1-rich granule lumen (GO:1904813)	124	5	.32	+	15.66	1.99E-05	0.00102
intracellular organelle (GO:0043229)	13254	48	34.12	+	1.41	1.95E-05	0.00102
non-membrane-bounded organelle (GO:0043228)	5226	28	13.45	+	2.08	2.16E-05	0.00105
intracellular non-membrane-bounded organelle (GO:0043232)	5225	28	13.45	+	2.08	2.15E-05	0.00107
peptidase complex (GO:1905368)	139	5	.36	+	13.97	3.38E-05	0.0016
protein-containing complex (GO:0032991)	5771	29	14.86	+	1.95	4.67E-05	0.00217
intracellular vesicle (GO:0097708)	2496	17	6.43	+	2.65	1.14E-04	0.00508
cytoplasmic vesicle (GO:0031410)	2493	17	6.42	+	2.65	1.13E-04	0.00512
secretory granule (GO:0030141)	879	9	2.26	+	3.98	3.91E-04	0.017
endoplasmic reticulum-Golgi intermediate compartment (GO:0005793)	135	4	.35	+	11.51	4.46E-04	0.019
proteasome core complex, beta-subunit complex (GO:0019774)	11	2	.03	+	70.63	4.95E-04	0.0202
cytoplasmic ribonucleoprotein granule (GO:0036464)	250	5	.64	+	7.77	4.89E-04	0.0204
synapse (GO:0045202)	1360	11	3.50	+	3.14	6.10E-04	0.0244
nuclear lumen (GO:0031981)	4494	23	11.57	+	1.99	6.26E-04	0.0246
ribonucleoprotein granule (GO:0035770)	267	5	.69	+	7.27	6.56E-04	0.0253
cell leading edge (GO:0031252)	427	6	1.10	+	5.46	8.21E-04	0.0311
nucleoplasm (GO:0005654)	4130	21	10.63	+	1.98	9.59E-04	0.0356
nucleolus (GO:0005730)	1002	9	2.58	+	3.49	9.92E-04	0.0362
intrinsic component of membrane (GO:0031224)	5958	5	15.34	-	.33	1.17E-03	0.0419
secretory vesicle (GO:0099503)	1051	9	2.71	+	3.33	1.38E-03	0.0487
