# Supplementary material for: Loss of RND3/RHOE controls entosis through LAMP1 expression in hepatocellular carcinoma
Source: Cell Death Dis. 2024 Jan 13;15(1):46. doi: 10.1038/s41419-024-06420-3 (PMC10787830; doi:10.1038/s41419-024-06420-3)
Supplement: Supplementary file 6 — Supplemental Table 5 [file 41419_2024_6420_MOESM6_ESM.xlsx]

## Sheet: Table S5
Table S5: Sequences of siRNA used in this study
SiRnd3 #1	TAGTAGAGCTCTCCAATCACA
SiRnd3 #2	CAGAACGTGAAATGCAAGATA
SiRnd3 #3	TCCTACAGTGTTTGAGAATTA
Sip190RhoGAP-A #1	GCAGAAGTTGCATGCCCTTAA
Sip190RhoGAP-A #2	GAAGAGGGATTTAAAGCATTT
siRhoA	GAAGTCAAGCATTTCTGTC
SiE-Cadherin #1	GGGTTAAGCACAACAGCAA
